# Supplementary material for: Effects of Different Mulching Practices on Soil Environment and Fruit Quality in Peach Orchards
Source: Plants (Basel). 2024 Mar 13;13(6):827. doi: 10.3390/plants13060827 (PMC10975533; doi:10.3390/plants13060827)
Supplement: Supplementary file 1 [file plants-13-00827-s001.zip]

Archive with 2 entries (2 files):
- Peach_grass_Supplementary Figure.pdf
- Peach_grass_Supplementary Table.xlsx
