# Supplementary material for: Effects of Different Mulching Practices on Soil Environment and Fruit Quality in Peach Orchards
Source: Plants (Basel). 2024 Mar 13;13(6):827. doi: 10.3390/plants13060827 (PMC10975533; doi:10.3390/plants13060827)
Supplement: Supplementary file 1 [file plants-13-00827-s001.zip › Peach_grass_Supplementary Table.xlsx]

## Sheet: Table S1
	Table S1 Soil nutrients and physical and chemical properties from 2017-2022
	Physiological indexes	period	BF	HV	RG
	pH	2017	6.78±0.04b	6.88±0.02a	6.88±0.02a
		2018	6.58 ± 0.14b	6.73 ± 0.18ab	6.82 ± 0.09a
		2019	6.63 ± 0.08b	6.83 ± 0.1b	7.16 ± 0.13a
		2020	6.34 ± 0.13b	6.66 ± 0.29ab	6.92 ± 0.17a
		2021	6.15 ± 0.24b	6.31 ± 0.06b	6.78 ± 0.02a
		2022	6.34 ± 0.12b	6.26 ± 0.33b	6.78 ± 0.05a
	Total N（g•kg-1)	2017	0.98 ± 0.04a	0.88 ± 0.02b	0.89 ± 0.01b
		2018	1 .00± 0.09a	0.83 ± 0.10a	0.85 ± 0.07a
		2019	1.03 ± 0.1a	1.01 ± 0.06a	1.01 ± 0.1a
		2020	0.84 ± 0.03c	0.93 ± 0.02b	1.06 ± 0.05a
		2021	0.85 ± 0.01c	1.34 ± 0.01a	1.28 ± 0.01b
		2022	0.84 ± 0.04b	1.21 ± 0.01a	1.24 ± 0.01a
	Total P（g•kg-1)	2017	0.91 ± 0.04a	0.86 ± 0.04ab	0.83 ± 0.04b
		2018	1.04 ± 0.05a	0.74 ± 0.03c	0.85 ± 0.02b
		2019	1.00± 0.05a	0.89 ± 0.03b	0.84 ± 0.03c
		2020	0.96 ± 0.03a	0.69 ± 0.03b	0.89 ± 0.03a
		2021	0.92 ± 0.02a	0.84 ± 0.03b	0.92 ± 0.01a
		2022	0.80 ± 0.02a	0.86 ± 0.03a	0.82 ± 0.05a
	Total K（g•kg-1)	2017	10.63 ± 0.16a	10.11 ± 0.17b	10.35 ± 0.23ab
		2018	19.23 ± 1.19a	19.17 ± 1.06a	19.25 ± 1.84a
		2019	19.95 ± 0.14b	21.83 ± 1.59a	21.42 ± 1.1ab
		2020	17.29 ± 0.25b	18.66 ± 0.45a	18.71 ± 0.68a
		2021	16.57 ± 0.47b	17.18 ± 0.15b	18.02 ± 0.1a
		2022	16.59 ± 0.61ab	16.41 ± 0.61b	17.98 ± 0.61a
	Available N（mg•kg-1)	2017	61.72 ± 0.04a	56.6 ± 1.13b	54.5 ± 0.5c
		2018	73.34 ± 2.3a	43.93 ± 0.92b	45.7 ± 1.83b
		2019	91.52 ± 2.34a	86.38 ± 1.17b	89.91 ± 1.71ab
		2020	65.12 ± 2.75b	76.19 ± 3.86a	81.83 ± 4.91a
		2021	60.17 ± 7.39b	99.96 ± 3.63a	98.47 ± 10.24a
		2022	45.19 ± 2.34b	86.57 ± 6.5a	86.8 ± 5.42a
	Available P（mg•kg-1)	2017	37.34 ± 0.49a	18.04 ± 0.28b	14.2 ± 0.5c
		2018	42.74 ± 3.7a	18.77 ± 1.81b	22.56 ± 2.09b
		2019	40.32 ± 5.07a	36.7 ± 3.59a	31.13 ± 2.52b
		2020	47.47 ± 2.73a	22.44 ± 3.01b	21.36 ± 0.54b
		2021	42.79 ± 1.51a	33.73 ± 3.73b	25.19 ± 1.4c
		2022	43.96 ± 3.55a	39.07 ± 2.29b	25.33 ± 1.2c
	Available K （mg•kg-1)	2017	163.73 ± 5.52a	138.34 ± 1.63b	127.2 ± 1.42c
		2018	154.2 ± 10.01a	124.94 ± 5.97b	133.63 ± 4.41b
		2019	160.99 ± 10.14a	157.6 ± 7.95a	150.85 ± 0.79a
		2020	154.65 ± 8.68c	173.03 ± 0.48b	187.93 ± 1.97a
		2021	218.43 ± 1.25c	267.47 ± 1.72b	277.09 ± 0.77a
		2022	178.7 ± 0.6c	251.4 ± 0.98b	271.92 ± 1.09a
	Soil organic matter (g•kg-1)	2017	10.72 ± 0.3c	11.56 ± 0.07b	12.9 ± 0.10a
		2018	10.53 ± 0.36b	10.70 ± 0.44b	11.60 ± 0.52a
		2019	11.77 ± 0.55b	14.96 ± 0.62a	12.77 ± 0.63b
		2020	12.13 ± 0.85b	16.17 ± 1.85a	16.54 ± 0.87a
		2021	13.64 ± 0.56b	18.54 ± 0.79a	19.24 ± 1.04a
		2022	12.39 ± 0.48c	18.42 ± 1.25b	21.58 ± 0.45a
	Note:Values in the table are means ± SD (n = 3). S1, the young fruit stage (April 30, 2022); S2, fruit mature stage (June 30, 2022); S3, after fruit harvest stage (September 30, 2022); BF, black ground fabric mulch; HV, living hairy vetch mulch; RG, living ryegrass mulch. Different lowercase letters indicate significant differences between different mulch treatments in the same year based on the …

## Sheet: Table S2
	Table S2 Soil nutrients and physical and chemical properties at different stages of different treatments in 2022
	Physiological indexes	period	BF	HV	RG
	Total N（g•kg-1)	S1	0.93±0.02c	1.29±0.02a	1.22±0.02b
		S2	0.90±0.01c	1.19±0.01a	1.02±0.01b
		S3	0.81±0.02c	1.21±0.01b	1.24±0.01a
	Available N（mg•kg-1)	S1	77.50±0.84c	112.90±1.86a	103.82±1.63b
		S2	73.03±3.47b	100.38±4.24a	72.58±5.78b
		S3	44.19±3.66b	86.57±6.50a	86.80±5.42a
	Dissolved total N（mg•kg-1)	S1	13.42±0.57b	28.81±0.52a	9.81±0.49c
		S2	30.86±1.34b	33.40±0.80a	21.97±1.14c
		S3	39.87±0.83b	60.73±1.37a	62.87±2.35a
	Dissolved organic N（mg•kg-1)	S1	5.88±0.55a	3.15±0.47b	3.83±0.46b
		S2	21.60±1.25a	18.62±0.43b	14.09±1.03c
		S3	20.34±1.61c	23.09±0.78b	27.86±1.66a
	N O3--N（mg•kg-1)	S1	3.16±0.13b	20.93±0.48a	2.25±0.22c
		S2	7.25±0.09b	11.91±0.73a	6.24±0.20c
		S3	6.81±0.91c	24.38±0.97a	22.03±0.67b
	N H4+-N （mg•kg-1)	S1	4.38±0.28a	4.73±0.26a	3.74±0.11b
		S2	1.9±0.10b	2.87±0.46a	1.63±0.06b
		S3	12.72±1.33a	13.26±1.02a	12.98±1.23a
	Microbial N（mg•kg-1)	S1	12.57±0.88b	34.95±1.99a	33.87±2.29a
		S2	3.73±0.13b	4.11±0.85b	21.04±1.53a
		S3	18.73±0.73b	17.37±1.91b	32.47±2.41a
	Soil organic matter (g•kg-1)	S1	12.93±0.56b	18.79±1.16a	18.85±1.71a
		S2	15.64±0.33a	16.26±0.97a	15.34±0.27a
		S3	11.39±0.48c	18.42±1.25b	21.58±0.45a
	Dissolved organic C（mg•kg-1)	S1	55.73±4.36c	84.46±4.35b	99.22±3.63a
		S2	47.22±2.78b	110.46±7.67a	53.61±4.64b
		S3	60.27±1.42b	68.80±3.97ab	73.21±3.87a
	Microbial C（mg•kg-1)	S1	131.70±9.10c	337.08±11.47a	307.89±15.01b
		S2	49.74±7.92c	95.03±11.87b	147.36±10.96a
		S3	35.56±0.84c	109.74±12.04b	218.36±7.72a
	pH	S1	6.15±0.05b	6.59±0.12a	6.64±0.29a
		S2	6.26±0.06c	6.40±0.03b	6.85±0.03a
		S3	6.34±0.12b	6.26±0.33b	6.78±0.05a
	Total P(g•kg-1)	S1	0.91±0.00a	0.80±0.04c	0.87±0.03b
		S2	0.97±0.05a	0.73±0.02b	0.72±0.01b
		S3	0.82±0.04a	0.86±0.03a	0.82±0.05a
	Total K(g•kg-1)	S1	14.75±0.45b	16.36±0.27a	17.39±0.65a
		S2	15.94±0.53a	15.82±0.75a	16.66±0.19a
		S3	16.59±0.61ab	16.41±0.61b	17.65±0.61a
	Available P（mg•kg-1)	S1	54.25±5.06a	26.08±2.29b	24.97±1.37b
		S2	50.38±3.58a	31.29±0.20b	20.11±1.64c
		S3	43.96±3.55a	39.07±2.29b	25.33±1.20c
	Available K （mg•kg-1)	S1	216.15±2.44b	211.67±2.01b	230.55±1.95a
		S2	195.66±1.49c	223.20±2.02a	208.66±3.23b
		S3	178.70±0.60c	251.40±0.98b	271.92±1.09a
	Note:Values in the table are means ± SD (n = 3). S1, the young fruit stage (April 30, 2022); S2, fruit mature stage (June 30, 2022); S3, after fruit harvest stage (September 30, 2022); BF, black ground fabric mulch; HV, living hairy vetch mulch; RG, living ryegrass mulch. Different lowercase letters indicate significant differences between different mulch treatments in the same period based on th…

## Sheet: Table S3
	Table S3 The average relative abundances of bacterial phyla at different stages of different treatments in 2022
	Bacterial phyla	S1BF(%)	S1HV(%)	S1RG(%)	S2BF(%)	S2HV(%)	S2RG(%)	S3BF(%)	S3HV(%)	S3RG(%)
	Proteobacteria	23.379	33.4884	25.6223	20.3998	21.4912	22.9453	24.9265	20.7296	20.8613
	Acidobacteriota	15.0743	13.383	15.0918	15.9543	10.9454	12.4392	15.2963	11.7548	17.7294
	Bacteroidota	8.93721	11.3201	13.3332	9.63032	16.5971	14.1707	7.98903	20.1685	15.006
	Verrucomicrobiota	12.8861	12.3255	11.993	13.4614	11.6921	10.6301	10.4253	12.0784	11.0895
	Actinobacteriota	7.44312	6.51742	7.58934	7.71475	3.8853	7.79229	10.6685	5.82698	6.51112
	Planctomycetota	5.66012	2.83571	3.30314	6.14957	6.57374	4.41872	4.57196	6.491	4.35369
	Chloroflexi	3.52497	3.41327	5.48485	4.29575	4.50905	6.42302	4.2549	5.67778	5.72456
	Myxococcota	4.35065	3.38887	3.59275	4.46245	4.26497	5.30015	3.37928	3.50291	4.87875
	unclassified_Bacteria	3.80532	2.79829	3.37876	4.01327	4.16915	3.85811	4.57032	3.00069	3.75508
	Gemmatimonadota	4.15235	2.72834	2.5405	3.85892	2.69747	2.31354	3.83598	2.07191	2.44959
	Others	10.7407	7.77828	8.02697	10.044	12.775	9.53861	10.0639	8.53769	7.48156
	Unassigned	0.0461562	0.0227768	0.0434412	0.0154357	0.399559	0.170332	0.018071	0.159701	0.159356
	Note: S1, the young fruit stage (April 30, 2022); S2, fruit mature stage (June 30, 2022); S3, after fruit harvest stage (September 30, 2022); BF, black ground fabric mulch; HV, living hairy vetch mulch; RG, living ryegrass mulch

## Sheet: Table S4
	Table S4 The average relative abundances of bacterial genus at different stages of different treatments in 2022
	Bacterial genus	S1BF(%)	S1HV(%)	S1RG(%)	S2BF(%)	S2HV(%)	S2RG(%)	S3BF(%)	S3HV(%)	S3RG(%)
	unclassified_Bacteria	3.80532	2.79829	3.37876	4.01327	4.16915	3.85811	4.57032	3.00069	3.75508
	RB41	3.69079	2.90079	3.94349	4.86224	2.16955	2.44749	4.22697	2.90193	4.37208
	Sphingomonas	3.35915	4.70667	2.95078	3.7663	3.53637	2.0258	4.28283	2.83679	2.09819
	Candidatus_Udaeobacter	4.68058	3.04396	1.93876	4.48561	1.85135	1.70002	4.52596	1.908	1.39947
	unclassified_Pedosphaeraceae	2.03771	3.62151	3.6378	2.55306	2.59623	2.83777	1.68225	2.88512	3.39755
	Terrimonas	0.90261	2.19959	3.61849	1.16231	3.81479	3.43145	0.463275	3.58906	4.70713
	Tepidisphaera	3.77626	1.32431	1.21474	3.83576	3.3158	1.74136	3.17557	2.79056	1.57926
	unclassified_Chitinophagaceae	3.40872	1.45284	1.40138	4.76036	2.74991	1.63883	2.77308	2.45015	1.75087
	unclassified_Gemmatimonadaceae	2.98477	1.90675	2.08679	2.71513	1.78626	1.94311	2.79115	1.50035	2.05528
	Candidatus_Omnitrophus	2.342	1.11444	1.60732	2.28757	3.15127	2.7187	1.01855	2.64557	2.55378
	Others	68.9659	74.9081	74.1782	65.5429	70.4598	75.487	70.472	73.3321	72.1719
	Unassigned	0.0461562	0.0227768	0.0434412	0.0154357	0.399559	0.170332	0.018071	0.159701	0.159356
	Note: S1, the young fruit stage (April 30, 2022); S2, fruit mature stage (June 30, 2022); S3, after fruit harvest stage (September 30, 2022); BF, black ground fabric mulch; HV, living hairy vetch mulch; RG, living ryegrass mulch

## Sheet: Table S5
	Table S5 The bacterial diversity index at different stages of different treatments in 2022
	Samples	Shannon	Chao
	S1BF	9.96±0.15a	4018.19±333.15a
	S1HV	9.99±0.04a	4215.35±38.03a
	S1RG	10.05±0.12a	4018.22±65.40a
	S2BF	9.81±0.02b	3960.19±36.24b
	S2HV	10.11±0.04a	4178.66±171.97ab
	S2RG	10.14±0.04a	4196.29±80.16a
	S3BF	9.90±0.06a	3782.27±97.98a
	S3HV	9.77±0.03b	3523.47±167.51b
	S3RG	9.71±0.07b	3581.26±55.25ab
	Note:Values in the table are means ± SD (n = 3). S1, the young fruit stage (April 30, 2022); S2, fruit mature stage (June 30, 2022); S3, after fruit harvest stage (September 30, 2022); BF, black ground fabric mulch; HV, living hairy vetch mulch; RG, living ryegrass mulch. Different lowercase letters indicate significant differences between different mulch treatments in the same period based on th…

## Sheet: Table S6
	Table S6 Growth index of peach tree under different treatments
	Year	Treatment	Trunk circumference (cm)	Tree height (cm)	Crown width (cm)	Internode length (cm)	Continued branch length (cm)	Continued branch diameter (cm)
	2022	BF	11.83 ± 0.76a	258.33 ± 25.15a	179.00 ± 6.08a	28.80± 1.55a	133.00 ± 28.38a	13.33 ± 3.51a
		HV	11.17 ± 1.76a	262.67 ± 37.17a	200.67 ± 9.45a	26.05 ± 2.27b	153.67 ± 28.34a	16.78 ± 3.14a
		RG	11.00± 1.00a	166.00 ± 8.54b	109 .00± 12.53b	15.15 ± 1.70c	75.00 ± 6.54b	7.91 ± 1.38b
	Note:Values in the table are means ± SD (n = 3). S1, the young fruit stage (April 30, 2022); S2, fruit mature stage (June 30, 2022); S3, after fruit harvest stage (September 30, 2022); BF, black ground fabric mulch; HV, living hairy vetch mulch; RG, living ryegrass mulch. Different lowercase letters indicate significant differences between different mulch treatments based on the LSD test (p < 0.0…

## Sheet: Table S7
		Table S7 The internal quality of fruit at different stages of different treatments in 2022
		Physiological indexes	period	BF	HV	RG
		Sucrose (mg·g-1）	S1	6.79 ±0.17b	3.58 ±0.17c	7.58 ±0.30a
			S2	68.54 ±2.12a	71.60 ±0.86a	56.35 ±3.20b
		Glucose(mg·g-1）	S1	16.77±0.53a	13.50±0.57b	16.44±0.3a
			S2	21.13±0.54b	18.62±0.12c	23.50±0.94a
		Fructose(mg·g-1）	S1	17.88±0.58a	13.76±0.67b	17.11±0.43a
			S2	21.44±0.52b	17.94±0.07c	24.59±0.87a
		Sorbitol(mg·g-1）	S1	3.14±0.34a	1.24±0.12b	2.36±0.37a
			S2	5.94±0.10b	6.60±0.18a	5.05±0.13c
		Quinic acid(mg·g-1）	S1	5.14±0.34b	2.87±0.12c	6.04±0.09a
			S2	1.38±0.09b	0.65±0.02c	1.69±0.14a
		Malic acid(mg·g-1）	S1	6.02±0.26a	6.42±0.27a	5.51±0.04b
			S2	2.42±0.14a	2.45±0.03a	2.51±0.16a
		Citric acid(mg·g-1）	S1	1.70±0.07b	0.44±0.03c	2.02±0.08a
			S2	0.83±0.01b	1.04±0.07a	0.56±0.04c
		Total sugar(mg·g-1）	S1	44.58±1.33a	32.08±1.51b	43.48±1.38a
			S2	117.05±3.08a	114.77±1.18ab	109.50±4.90b
		Total acid(mg·g-1）	S1	12.86±0.20b	9.73±0.42c	13.56±0.16a
			S2	4.63±0.22a	4.15±0.10b	4.77±0.34a
		Sugar acid ratio(mg·g-1）	S1	3.47±0.09a	3.30±0.03b	3.21±0.07b
			S2	25.33±0.71b	27.67±0.88a	23.02±1.07c
		Note:Values in the table are means ± SD (n = 3). S1, the young fruit stage (April 30, 2022); S2, fruit mature stage (June 30, 2022); S3, after fruit harvest stage (September 30, 2022); BF, black ground fabric mulch; HV, living hairy vetch mulch; RG, living ryegrass mulch. Different lowercase letters indicate significant differences between different mulch treatments in the same period based on th…
